# Supplementary material for: Pantheon 1.0, a manually verified dataset of globally famous biographies
Source: Sci Data. 2016 Jan 5;3:150075. doi: 10.1038/sdata.2015.75 (PMC4700860; doi:10.1038/sdata.2015.75)
Supplement: Supplementary file 1 [file sdata201575-isa1.zip]

Archive with 3 entries (3 files):
- i_Investigation.txt
- s_study_Yu.txt
- a_assay_Yu.txt
