# Supplementary material for: Pantheon 1.0, a manually verified dataset of globally famous biographies
Source: Sci Data. 2016 Jan 5;3:150075. doi: 10.1038/sdata.2015.75 (PMC4700860; doi:10.1038/sdata.2015.75)
Supplement: Supplementary file 1 [file sdata201575-isa1.zip › i_Investigation.txt]

# Investigation File generated for Scientific Data with Investigation File Authoring Tool version 0.1.0 on 16/11/2015 - This metadata file is CC0
ONTOLOGY SOURCE REFERENCE
Term Source Name	NCBITAXON	OBI	NCIT	ERO
Term Source File	http://data.bioontology.org/ontologies/NCBITAXON	http://data.bioontology.org/ontologies/OBI	http://data.bioontology.org/ontologies/NCIT	http://data.bioontology.org/ontologies/ERO
Term Source Version	2015AA	2014-08-18	15.05d	2013-08-02
Term Source Description	National Center for Biotechnology Information (NCBI) Organismal Classification	Ontology for Biomedical Investigations	National Cancer Institute Thesaurus	Eagle-I Research Resource Ontology
INVESTIGATION
Investigation Identifier
Investigation Title
Investigation Description
Investigation Submission Date
Investigation Public Release Date
INVESTIGATION PUBLICATIONS
Investigation PubMed ID
Investigation Publication DOI
Investigation Publication Author List
Investigation Publication Title
Investigation Publication Status
Investigation Publication Status Term Accession Number
Investigation Publication Status Term Source REF
INVESTIGATION CONTACTS
Investigation Person Last Name
Investigation Person Mid Initials
Investigation Person First Name
Investigation Person Address
Investigation Person Phone
Investigation Person Fax
Investigation Person Email
Investigation Person Affiliation
Investigation Person Roles
Investigation Person Roles Term Accession Number
Investigation Person Roles Term Source REF
STUDY
Study Identifier	10.1038/sdata.2015.75
Study Title	Pantheon 1.0, a manually verified dataset of globally famous biographies
Study Submission Date	12/02/2015
Study Public Release Date	05/01/2016
Study Description	http://www.nature.com/articles/sdata201575#abstract
Study File Name	s_study_Yu.txt
Comment[Subject Keywords]	//;//;//
Comment[Manuscript Licence]	CC BY-4.0
Comment[Experimental Metadata Licence]	CC0
Comment[Supplementary Information File Name]	
Comment[Supplementary Information File Type]	x-zip-compressed
Comment[Supplementary Information File URL]	http://www.nature.com/articles/sdata201575#supplementary-information
Comment[Data Repository]	Harvard Dataverse
Comment[Data Record Accession]	doi:10.7910/DVN/28201
Comment[Data Record URI]	http://dx.doi.org/10.7910/DVN/28201
STUDY DESIGN DESCRIPTORS
Study Design Type	observation design
Study Design Type Term Accession Number	OBI:0300311
Study Design Type Term Source REF	OBI
STUDY PUBLICATIONS
Study PubMed ID
Study Publication DOI
Study Publication Author List
Study Publication Title
Study Publication Status
Study Publication Status Term Accession Number
Study Publication Status Term Source REF
STUDY FACTORS
Study Factor Name
Study Factor Type
Study Factor Type Term Accession Number
Study Factor Type Term Source REF
STUDY ASSAYS
Study Assay Measurement Type	Historical Cohort
Study Assay Measurement Type Term Accession Number	NCIT:C71548
Study Assay Measurement Type Term Source REF	NCIT
Study Assay Technology Type	digital curation
Study Assay Technology Type Term Accession Number	OBI:0302914
Study Assay Technology Type Term Source REF	OBI
Study Assay Technology Platform	""
Study Assay File Name	a_assay_Yu.txt
STUDY PROTOCOLS
Study Protocol Name	Data Collection	Taxonomy Design	Visibility Metrics
Study Protocol Type	information acquisition	data annotation objective	data transformation
Study Protocol Type Term Accession Number	OBI:0600013	http://www.ebi.ac.uk/efo/swo/SWO_0000467	OBI:0200000
Study Protocol Type Term Source REF	OBI	ERO	OBI
Study Protocol Description			
Study Protocol URI	""	""	""
Study Protocol Version			
Study Protocol Parameters Name	""	""	""
Study Protocol Parameters Name Term Accession Number	""	""	""
Study Protocol Parameters Name Term Source REF	""	""	""
Study Protocol Components Name	""	""	""
Study Protocol Components Type	""	""	""
Study Protocol Components Type Term Accession Number	""	""	""
Study Protocol Components Type Term Source REF	""	""	""
STUDY CONTACTS
Study Person Last Name	Yu	Ronen	Hu	Lu	Hidalgo
Study Person First Name	Amy Zhao	Shahar	Kevin	Tiffany	César A.
Study Person Mid Initials					
Study Person Email	ayu@media.mit.edu	""	""	""	hidalgo@media.mit.edu
Study Person Phone					
Study Person Fax					
Study Person Address					
Study Person Affiliation	Macro Connections, MIT Media Lab, Cambridge, Massachusetts 02139, USA	Macro Connections, MIT Media Lab, Cambridge, Massachusetts 02139, USA	Macro Connections, MIT Media Lab, Cambridge, Massachusetts 02139, USA	Macro Connections, MIT Media Lab, Cambridge, Massachusetts 02139, USA	Macro Connections, MIT Media Lab, Cambridge, Massachusetts 02139, USA
Study Person Roles					
Study Person Roles Term Accession Number					
Study Person Roles Term Source REF					
Comment[Study Person ORCID]					
Comment[Funder]					
Comment[FundRef ID]					
Comment[Funder Term Source REF]					
Comment[Grant Identifier]					
