# Supplementary material for: Pantheon 1.0, a manually verified dataset of globally famous biographies
Source: Sci Data. 2016 Jan 5;3:150075. doi: 10.1038/sdata.2015.75 (PMC4700860; doi:10.1038/sdata.2015.75)
Supplement: Supplementary file 1 [file sdata201575-isa1.zip › s_study_Yu.txt]

Source Name	Characteristics[organism]	Term Source REF	Term Accession Number	Protocol REF	Sample Name
Wikipedia and Freebase search	Homo sapiens	NCBITAXON	NCBITaxon:9606	Data Collection	Wikipedia and Freebase
