# Supplementary material for: Pantheon 1.0, a manually verified dataset of globally famous biographies
Source: Sci Data. 2016 Jan 5;3:150075. doi: 10.1038/sdata.2015.75 (PMC4700860; doi:10.1038/sdata.2015.75)
Supplement: Supplementary file 1 [file sdata201575-isa1.zip › a_assay_Yu.txt]

Sample Name	Protocol REF	Protocol REF	Assay Name	Raw Data File	Comment [Data Repository]	Comment [Data Record Accession]	Comment [Data Record URI]
Wikipedia and Freebase	Taxonomy Design	Visibility Metrics	pantheon	pantheon.tsv	Harvard Dataverse	doi:10.7910/DVN/28201	http://dx.doi.org/10.7910/DVN/28201
Wikipedia and Freebase	Taxonomy Design	Visibility Metrics	wikilangs	wikilangs.tsv	Harvard Dataverse	doi:10.7910/DVN/28201	http://dx.doi.org/10.7910/DVN/28201
Wikipedia and Freebase	Taxonomy Design	Visibility Metrics	pageviews	pageviews_2008-2013.tsv	Harvard Dataverse	doi:10.7910/DVN/28201	http://dx.doi.org/10.7910/DVN/28201
